# Supplementary material for: Differential proteomic analysis and pathogenic effects of outer membrane vesicles derived from Acinetobacter baumannii under normoxia and hypoxia
Source: PLoS One. 2023 Mar 15;18(3):e0283109. doi: 10.1371/journal.pone.0283109 (PMC10016710; doi:10.1371/journal.pone.0283109)
Supplement: S1 Dataset — (XLSX) [file pone.0283109.s001.xlsx]

## Sheet: S1 Dataset
	S1 Dataset. Total protein, particle diameter and particle number of nAbOMVs and hAbOMVs obtained from 4.8 L of A. baumannii ATCC19606 culture supernatants. (Dataset of Table 1.)
	nAbOMVs
		Protein concentration (mg/ml)	Protein (ml)	Total Protein (mg)	Particle diameter (nm)	Particle concentration ( /ml )	Particle concentration ( /μg )	Total particle number
	1st	0.9099	0.5	0.45495	182	261000000000	2.86845e+08	130500000000
	2nd	1.1334	0.65	0.73671	181	331000000000	2.92042e+08	215150000000
	3rd	0.8408	0.8	0.67264	197	199000000000	2.36679e+08	159200000000
	AVE	0.961367	0.65	0.621433	186.667	2.63667e+11	2.71855e+08	1.68283e+11
	SD	0.124874	0.122474	0.120592	7.31817	5.39218e+10	2.49634e+07	3.515e+10
	hAbOMVs
		Protein concentration (mg/ml)	Protein (ml)	Total Protein (mg)	Qnano diameter (nm)	Particle concentration ( /ml )	Particle concentration ( /μg )	Total particle number
	1st	2.458	0.7	1.7206	160	519000000000	2.11147e+08	363300000000
	2nd	2.7052	0.9	2.43468	199	570000000000	2.10705e+08	513000000000
	3rd	3.1373	0.7	2.19611	207	728000000000	2.32047e+08	5.096e+11
	AVE	2.76683	0.766667	2.11713	188.667	6.05667e+11	2.17966e+08	4.61967e+11
	SD	0.280727	0.0942809	0.296823	20.5318	8.89732e+10	9.95787e+06	6.97817e+10
