# Supplementary material for: Differential proteomic analysis and pathogenic effects of outer membrane vesicles derived from Acinetobacter baumannii under normoxia and hypoxia
Source: PLoS One. 2023 Mar 15;18(3):e0283109. doi: 10.1371/journal.pone.0283109 (PMC10016710; doi:10.1371/journal.pone.0283109)
Supplement: S2 Dataset — (XLSX) [file pone.0283109.s002.xlsx]

## Sheet: S2 Dataset
	S2 Dataset. Cytokine production from mouse macrophages after stimulation with nAbOMVs and hAbOMVs. (Dataset of Fig 2A-2C.)
	Fig 2A.
		Control	nAbOMVs	hAbOMVs
	TNF-α(pg/mL)	237.792	32033.4	23866.8
		297.792	28408.4	21700.1
		282.167	25991.8	21533.4
		215.204	28657.8	20731.9
		225.759	26805.9	18843
		220.574	25954.1	19843
	Average	246.548	27975.2	21086.3
	SD	34.8154	2302.56	1732.71
	Fig 2B.
		Control	nAbOMVs	hAbOMVs
	IL-6(pg/mL)	0	140768	181281
		0	183076	168974
		0	197948	94101.7
		0	132689	74420.1
		0	125382	89420.1
		0	101151	163651
	Average	0	146836	128641
	SD	0	36633.7	47528
	Fig 2C.
		Control	nAbOMVs	hAbOMVs
	IL-10(pg/mL)	77.5	1812.5	2327.5
		97.5	1657.5	2222.5
		87.5	1572.5	1937.5
		29.6667	3456.33	4836.33
		36.3333	3243	2803
		33	2763	2576.33
	Average	60.25	2417.47	2783.86
	SD	30.5863	841.147	1048.41
