# Supplementary material for: Differential proteomic analysis and pathogenic effects of outer membrane vesicles derived from Acinetobacter baumannii under normoxia and hypoxia
Source: PLoS One. 2023 Mar 15;18(3):e0283109. doi: 10.1371/journal.pone.0283109 (PMC10016710; doi:10.1371/journal.pone.0283109)
Supplement: S3 Dataset — (XLSX) [file pone.0283109.s003.xlsx]

## Sheet: S3 Dataset
	S3 Dataset. Cytotoxic effect of nAbOMVs and hAbOMVs to lung epithelial cells. (Dataset of Fig 3.)
		nAbOMVs					hAbOMVs
	AbOMVs(µg/mL)	1	5	10	25	50	1	5	10	25	50
	Cell viability(%)	98.0833	90.0925	63.8463	63.1266	64.3652	101.888	87.556	69.5288	64.2732	61.4445
	SD	13.0032	13.4965	3.8117	5.18283	4.39994	22.4107	11.4778	14.2858	13.0294	7.57979
		Cell	nAbOMVs		hAbOMVs
	AbOMVs(µg/mL)	0	1	5	1	5
	Absorbance	1.329	1.305	1.03	1.476	0.984
		1.276	1.462	1.251	1.365	1.224
		1.534	1.527	1.288	1.495	1.323
		1.376	1.8	1.254	2.085	1.368
		1.345	1.478	1.569	0.996	1.32
		1.843	1.534	1.462	1.757	1.456
		1.784	1.18	1.594	1.511	1.507
	Average	1.49814	1.46943	1.34971	1.52643	1.31171
	SD	0.23031	0.194806	0.202197	0.335745	0.171954
	Cell = 100%	100	98.0833	90.0925	101.888	87.556
	SD' (Cell =100%)	15.373	13.0032	13.4965	22.4107	11.4778
		Cell	nAbOMVs			hAbOMVs
	AbOMVs(µg/mL)	0	10	25	50	10	25	50
	Absorbance	1.526	1.095	0.941	1.038	1.594	1.263	1.107
		1.947	1.143	0.994	1.102	1.527	1.497	1.229
		1.802	1.138	1.104	1.068	1.028	0.999	0.858
		1.613	0.942	1.015	1.037	0.923	0.973	0.882
		1.873	1.138	1.169	1.1	1.13	0.906	1.133
		1.738	1.075	1.124	1.073	1.032	0.814	0.998
		1.45	1.098	1.196	1.273	1.074	1.228	1.135
	Average	1.707	1.08986	1.07757	1.09871	1.18686	1.09714	1.04886
	SD	0.170205	0.0650657	0.0884709	0.075107	0.243859	0.222411	0.129387
	Cell = 100%	100	63.8463	63.1266	64.3652	69.5288	64.2732	61.4445
	SD' (Cell =100%)	9.971	3.8117	5.18283	4.39994	14.2858	13.0294	7.57979
