# Supplementary material for: Differential proteomic analysis and pathogenic effects of outer membrane vesicles derived from Acinetobacter baumannii under normoxia and hypoxia
Source: PLoS One. 2023 Mar 15;18(3):e0283109. doi: 10.1371/journal.pone.0283109 (PMC10016710; doi:10.1371/journal.pone.0283109)
Supplement: S4 Dataset — (XLSX) [file pone.0283109.s004.xlsx]

## Sheet: S4 Dataset
	S4 Dataset. Effect of nAbOMVs and hAbOMVs on bacterial infections into lung epithelial cells. (Dataset of Fig 4A and 4B.)
	A. baumannii
		Control	nAbOMVs			hAbOMVs
	AbOMVs(µg/mL)	0	12.5	25	50	12.5	25	50
	Infection bacterial number	21	40	31	37	137	110	181
		76	58	31	28	140	103	312
		56	65	81	52	152	227	339
		18	20	82	51	171	240	167
		74	52	52	66	137	268	372
		64	68	56	81	176	273	357
	Average (×1000 dilution)	51500	50500	55500	52500	152167	203500	288000
	SD (×1000 dilution)	23577.9	16408.8	20678.1	17500	15973.1	70377	82748.6
	(Control referred to 1.0)
	Relative bacterial number	1	0.980583	1.07767	1.01942	2.9547	3.95146	5.59223
	SD	0.457823	0.318621	0.401515	0.339806	0.310155	1.36654	1.60678
	S. aureus
		Control	nAbOMVs	hAbOMVs
	AbOMVs(µg/mL)	0	12.5	12.5
	Infection bacterial number	67	294	188
		106	288	205
		127	331	224
		82	302	202
		106	497	212
		181	549	268
	Average (×100 dilution)	11150	37683.3	21650
	SD (×100 dilution)	3647.26	10530.5	2544.11
	(Control referred to 1.0)
	Relative bacterial number	1	3.37964	1.9417
	SD	0.327108	0.944395	0.228161
	P. aeruginosa
		Control	nAbOMVs	hAbOMVs
	AbOMVs(µg/mL)	0	12.5	12.5
	Infection bacterial number	66	136	38
		69	205	37
		78	228	42
		57	126	48
		61	225	50
		78	230	54
	Average (×10 dilution)	681.667	1916.67	448.333
	SD (×10 dilution)	79.0394	437.594	62.8269
	(Control referred to 1.0)
	Relative bacterial number	1	2.81174	0.657702
	SD	0.11595	0.641948	0.0921666
